# Supplementary material for: A Genome Scan and Linkage Disequilibrium Analysis among Chromosomal Races of the Australian Grasshopper Vandiemenella viatica
Source: PLoS One. 2012 Oct 10;7(10):e47549. doi: 10.1371/journal.pone.0047549 (PMC3468517; doi:10.1371/journal.pone.0047549)
Supplement: Table S1 — Outlier loci comparison. Outlier loci from pair-wise comparisons which were significantly differentiated between population pairs at log(PO) > 1 and FDR <0.05. Outlier loci from p24n vs v17s were not significantly differentiated, but did form a distinct cluster in the Fst-Log(PO) plot produced by BayeScan 2– see fig. 4B. (XLS) [file pone.0047549.s001.xls]

## Sheet: Sheet1
Table S1 Outlier loci from pair-wise comparisons which were significantly differentiated between population pairs at log(PO) > 1 and FDR < 0.05. Outlier loci from p24n vs v17s were not significantly differentiated, but did form a distinct cluster in the Fst-Log(PO) plot produced by BayeScan 2 - see fig. 4B.
Outlier locus number by population pair
p24e vs v17e	p24n vs v17e	p24e vs p24n	v17e vs v17s	v19 vs v17e	p24n vs v17s
				10
		34
		59
	65
	97
				130
			154
		176
	219
	220
	222
253
	282
		349	349
		373
		377
		394
438	438				438
444	444				444
642	474
				581
	634
	642		642
			645
		773
894
				896
			951
982	982
996	996
	1013
			1047
			1049
1057	1057				1057
			1079
1115
			1150
	1180
1210	1210		1210
1217	1217			1217	1217
			1222
				1226
	1264
	1265
1266	1266				1266
			1293
				1294
		1360
1423	1423			1423	1423
			1485
			1502
1503	1503				1503
	1514
					58
					65
					97
					100
					109
					179
					217
					219
					220
					234
					239
					258
					282
					349
					474
					475
					476
					513
					559
					577
					588
					589
					634
					636
					645
					710
					773
					882
					887
					941
					951
					973
					1030
					1031
					1049
					1079
					1124
					1127
					1180
					1201
					1222
					1238
					1258
					1261
					1264
					1265
					1334
					1383
					1438
					1486
					1514
